# Supplementary material for: The Inverted U-Shaped Association between Serum Vitamin D and Serum Uric Acid Status in Children and Adolescents: A Large Cross-Sectional and Longitudinal Analysis
Source: Nutrients. 2024 May 15;16(10):1492. doi: 10.3390/nu16101492 (PMC11124299; doi:10.3390/nu16101492)
Supplement: Supplementary file 1 [file nutrients-16-01492-s001.zip]

Archive with 1 entries (1 files):
- nutrients-2977169-supplementary.pdf
